# Supplementary material for: Analytical and clinical validation of an amplicon-based next generation sequencing assay for ultrasensitive detection of circulating tumor DNA
Source: PLoS One. 2022 Apr 29;17(4):e0267389. doi: 10.1371/journal.pone.0267389 (PMC9053827; doi:10.1371/journal.pone.0267389)
Supplement: S1 Table — (XLSX) [file pone.0267389.s008.xlsx]

## Sheet: S1 Table
Sample	Variant Type	Gene	Variant	Expected VAF (%)	CHR	POS	REF/ALT	Rep1	Rep2	Rep3	Rep4	Rep5	Rep6	Rep7	Rep8	Rep9
HD780 Multiplex I 5% cfDNA (Part No HD777)	SNV	EGFR	L858R	0.05	7	55259515	T/G	4.83	5.89	4.63	4.31	4.04	5.08	4.06	4.66	4
	INDEL	EGFR	E746_A750del	0.05	7	55242464	AGGAATTAAGAGAAGC/A	6.31	5.67	6.41	6.3	6.21	6.74	6.52	4.26	6.92
	SNV	EGFR	T790M	0.05	7	55249071	C/T	9.3	8.69	10.99	9.81	7.88	8.21	9.11	8.97	12.47
	INDEL	EGFR	A767_V769dup	0.05	7	55248998	A/ATGGCCAGCG	6.77	4.38	6.2	7.02	4.49	6.65	6.51	4.88	7.36
	SNV	KRAS	G12D	0.063	12	25398284	C/T	5.67	7.51	6.2	7.93	5.35	7.37	7	7.42	7.7
	SNV	NRAS	Q61K	0.063	1	115256530	G/T	6.74	8.64	7.3	8.84	9.04	7.31	8.42	7.1	7.3
	SNV	NRAS	A59T	0.063	1	115256536	C/T	6.16	5.74	6.41	6.32	5.1	5.33	6.25	6.9	8.53
	SNV	PIK3CA	E545K	0.063	3	178936091	G/A	6.39	5.67	6.84	6.17	5.46	6.94	6.45	6.1	7.85
Sample	Variant Type	Gene	Variant	Expected VAF (%)	CHR	POS	REF/ALT	Rep1	Rep2	Rep3	Rep4	Rep5	Rep6	Rep7	Rep8	Rep9
HD780 Multiplex I 1% cfDNA (Part No HD778)	SNV	EGFR	L858R	0.01	7	55259515	T/G	1.59	1	0.72	0.83	1.25	1.13	1.04	0.68	1.75
	INDEL	EGFR	E746_A750del	0.01	7	55242464	AGGAATTAAGAGAAGC/A	0.79	1.42	1.04	0.079	0.69	1.69	0.75	1.02	0.79
	SNV	EGFR	T790M	0.01	7	55249071	C/T	1.13	4.58	2.84	1.42	2.61	2.85	1.52	1.62	2
	INDEL	EGFR	A767_V769dup	0.01	7	55248998	A/ATGGCCAGCG	1.9	2.22	1.94	1.4	1.75	1.03	1.76	0.82	2.3
	SNV	KRAS	G12D	0.013	12	25398284	C/T	1.4	1.12	0.83	1.27	1.97	1.24	0.89	2.24	1.59
	SNV	NRAS	Q61K	0.013	1	115256530	G/T	1.42	1.22	1.39	0.75	1.74	1.32	0.8	1.12	1.92
	SNV	NRAS	A59T	0.013	1	115256536	C/T	0.73	1.22	1.43	1.19	0.71	1.55	0.97	2.11	1.78
	SNV	PIK3CA	E545K	0.013	3	178936091	G/A	2.05	0.99	1.24	1.3	0.99	1.49	1.4	0.99	0.72
Sample	Variant Type	Gene	Variant	Expected VAF (%)	CHR	POS	REF/ALT	Rep1	Rep2	Rep3	Rep4	Rep5	Rep6	Rep7	Rep8	Rep9
HD780 Multiplex I 0.1% cfDNA (Part No HD779)	SNV	EGFR	L858R	0.001	7	55259515	T/G	0.29	0.062	0.039	0.12	0.17	0.062	0.056	0.12	0.11
	INDEL	EGFR	E746_A750del	0.001	7	55242464	AGGAATTAAGAGAAGC/A	0.094	0.083	0	0.094	0.18	0.046	0.092	0.49	0.086
	SNV	EGFR	T790M	0.001	7	55249071	C/T	0.26	0.13	0.12	0.17	0.92	0.024	0.11	0.35	0.28
	INDEL	EGFR	A767_V769dup	0.001	7	55248998	A/ATGGCCAGCG	0.27	0.1	0.26	0.17	0.11	0.18	0.099	0.095	0.047
	SNV	KRAS	G12D	0.0013	12	25398284	C/T	0.16	0.22	0	0.18	0.18	0.12	0.04	0.068	0.14
	SNV	NRAS	Q61K	0.0013	1	115256530	G/T	0.19	0.21	0.043	0.23	0.067	0.11	0.028	0.17	0.065
	SNV	NRAS	A59T	0.0013	1	115256536	C/T	0.24	0.092	0.11	0.19	0.067	0.24	0.057	0.083	0.082
	SNV	PIK3CA	E545K	0.0013	3	178936091	G/A	0.22	0.19	0.063	0.099	0.12	0.13	0.11	0.16	0.084
Sample	Variant Type	Gene	Variant	Expected VAF (%)	CHR	POS	REF/ALT	Rep1	Rep2
HD786 Structural Multiplex cfDNA	SNV	GNA11	Q209L	5.6	19	3118942	A/T	6.53	5.32
	SNV	AKT1	E17K	5	14	105246551	C/T	3.79	4.12
	SNV	PIK3CA	E545K	5.6	3	178936091	G/A	5.45	6.89
	INDEL	EGFR	A767_V769dup	5.6	7	55248998	A/ATGGCCAGCG	6.79	5.61
	INDEL	EGFR	E746_A750del	5.3	7	55242464	AGGAATTAAGAGAAGC/A	5.27	6.32
	SNV	KRAS	G13D	5.6	12	25398281	C/T	6.08	5.94
	SNV	NOTCH1	P668S	5	9	139409754	G/A	6.81	4.32
	INDEL	MET	L238Yfs*25	2.5	7	116339847	GT/G	2.91	3.2
	INDEL	BRCA2	K1691Nfs*15	5.6	13	32913558	CA/C	7.52	5.8
	INDEL	FBXW7	S668Vfs*39	5.6	4	153244155	TC/T	7.04	5.63
	SNV	EGFR	G719S	5.3	7	55241707	G/A	5.43	4.94
	SNV	BRAF	V600E	18.2	7	140453136	A/T	16.69	16.07
	SNV	PIK3CA	H1047R	16.7	3	178952085	A/G	16.31	15.53
Sample	Variant Type	Gene	Variant	Expected VAF (%)	CHR	POS	REF/ALT	Rep1	Rep2	Rep3
Tru-Q1 (5%) HD728	SNV	BRAF	V600E	8	7	140453136	A/T	10.41	10.32	10.53
	DBS	BRAF	V600K	4	7	140453136	AC/TT	3.2	3.07	3.7
	SNV	EGFR	G719S	16.7	7	55241707	G/A	15.21	16.01	14.86
	SNV	EGFR	T790M	4.2	7	55249071	C/T	8.74	10.12	11.98
	INDEL	FLT3	I836del	5	13	28592634	CATG/C	4.77	4.51	3.58
	SNV	IDH1	R132C	5	2	209113113	G/A	4.63	4.31	4.22
	SNV	JAK2	V617F	5	9	5073770	G/T	5.62	4.32	4.46
	SNV	KRAS	G12A	5	12	25398284	C/G	4.58	4.56	4.71
	SNV	KRAS	G12R	5	12	25398285	C/G	4.41	4.91	4.47
	SNV	KRAS	G13D	25	12	25398281	C/T	26.41	24.22	24.38
	SNV	MAP2K1	P124L	5	15	66729163	C/T	4.05	3.8	3.56
	SNV	NOTCH1	L1600P	4.8	9	139399344	A/G	3.88	4.27	4.23
	SNV	NRAS	Q61K	5	1	115256530	G/T	4.55	3.95	4.98
	SNV	PIK3CA	H1047R	30	3	178952085	A/G	25.19	25.7	24.28
Sample	Variant Type	Gene	Variant	Expected VAF (%)	CHR	POS	REF/ALT	Rep1	Rep2	Rep3
Tru-Q2 (5%) HD729	SNV	ALK	F1174L	5	2	29443695	G/T	4.59	3.84	4.67
	SNV	BRAF	V600E	8	7	140453136	A/T	7.83	7.04	6.59
	SNV	BRAF	V600G	4	7	140453136	A/C	3.96	3.68	3.47
	SNV	EGFR	G719S	16.7	7	55241707	G/A	14.28	17.07	16.2
	SNV	EGFR	L858R	4.2	7	55259515	T/G	3.79	4.12	3.96
	SNV	FGFR2	S252W	4	10	123279677	G/C	3.9	4.09	3.84
	SNV	GNAQ	Q209L	5	9	80409488	T/A	3.93	3.76	4.35
	SNV	IDH2	R140Q	5	15	90631934	C/T	5.75	5.08	4.96
	SNV	KRAS	G12V	3.8	12	25398284	C/A	5.01	4.81	4.69
	SNV	KRAS	G13D	25	12	25398281	C/T	23.38	23.69	23.14
	SNV	KRAS	Q61L	5	12	25380276	T/A	3.21	4.23	3.44
	SNV	NRAS	Q61L	5	1	115256529	T/A	3.59	4.57	4.46
	SNV	PIK3CA	E545K	5	3	178936091	G/A	4.56	5.18	4.34
	SNV	PIK3CA	H1047R	30	3	178952085	A/G	23.71	24.66	24.73
Sample	Variant Type	Gene	Variant	Expected VAF (%)	CHR	POS	REF/ALT	Rep1	Rep2	Rep3
Tru-Q3 (5%) HD730	SNV	BRAF	V600E	8	7	140453136	A/T	7.38	7.59	6.81
	SNV	BRAF	V600M	4	7	140453137	C/T	3.24	3.56	3.7
	SNV	EGFR	G719S	16.7	7	55241707	G/A	16.68	13.89	15.37
	INDEL	EGFR	E746_A750del	4.2	7	55242464	AGGAATTAAGAGAAGC/A	1.73	1.56	1.14
	SNV	FLT3	D835Y	5	13	28592642	C/A	4.76	4.89	5.07
	SNV	GNA11	Q209L	5	19	3118942	A/T	5.17	5.86	5.43
	SNV	IDH1	R132H	5	2	209113112	C/T	4.59	4.65	4.17
	SNV	KRAS	A146T	5	12	25378562	C/T	3.94	3.62	3.98
	SNV	KRAS	G12S	5	12	25398285	C/T	4.84	4.61	3.69
	SNV	KRAS	G13D	25	12	25398281	C/T	25.15	24.15	23.65
	SNV	MET	Y1253D	3.6	7	116423428	T/G	3.29	3.57	2.98
	SNV	NRAS	Q61H	5	1	115256528	T/A	3.81	3.65	4.53
	SNV	PIK3CA	E542K	5	3	178936082	G/A	4.65	4.29	4.45
	SNV	PIK3CA	H1047R	30	3	178952085	A/G	24.5	25.7	24.81
Sample	Variant Type	Gene	Variant	Expected VAF (%)	CHR	POS	REF/ALT	Rep1	Rep2	Rep3
Tru-Q4 (5%) HD731	SNV	ABL1	T315I	5	9	133748283	C/T	5.21	4.76	4.56
	SNV	BRAF	V600E	8	7	140453136	A/T	7.33	7.52	5.97
	DBS	BRAF	V600R	4	7	140453136	AC/CT	3.6	3.4	3.76
	SNV	EGFR	G719S	16.7	7	55241707	G/A	16.01	15.79	16.9
	SNV	EGFR	L861Q	4.2	7	55259524	T/A	3.05	4.16	4.18
	SNV	IDH2	R172K	5	15	90631838	C/T	4.31	5.43	4.98
	SNV	KIT	D816V	5	4	55599321	A/T	5.25	5.12	7.09
	SNV	KRAS	G12C	5	12	25398285	C/A	5.46	5.32	4.75
	SNV	KRAS	G12D	5	12	25398284	C/T	4.68	4.15	4.88
	SNV	KRAS	G13D	25	12	25398281	C/T	23.58	23.73	24.63
	SNV	KRAS	Q61H	5	12	25380275	T/G	4	4.53	4.86
	SNV	NRAS	Q61R	5	1	115256529	T/C	4.51	4.53	4.88
	SNV	PDGFRA	D842V	5	4	55152093	A/T	3.82	3.35	4.13
	SNV	PIK3CA	H1047R	30	3	178952085	A/G	24.91	25.97	24.44
Sample	Variant Type	Gene	Variant	Expected VAF (%)	CHR	POS	REF/ALT	Rep1	Rep2	Rep3
Tru-Q7 (1.3%) HD734	SNV	ABL1	T315I	1.3	9	133748283	C/T	1.1	1.42	1.08
	SNV	ALK	F1174L	1.3	2	29443695	G/T	1.07	1.08	1.33
	SNV	BRAF	V600E	8	7	140453136	A/T	8.33	7.49	7.28
	SNV	BRAF	V600G	1	7	140453136	A/C	1.56	1.65	1.68
	DBS	BRAF	V600K	1	7	140453136	AC/TT	0.7	0.84	0.81
	SNV	BRAF	V600M	1	7	140453137	C/T	2.26	2.46	2.4
	DBS	BRAF	V600R	1	7	140453136	AC/CT	0.71	0.86	0.81
	SNV	EGFR	G719S	16.7	7	55241707	G/A	16.3	16.19	16.7
	SNV	EGFR	L858R	1	7	55259515	T/G	0.84	0.93	1.03
	SNV	EGFR	L861Q	1	7	55259524	T/A	0.99	1.34	2.76
	SNV	EGFR	T790M	1	7	55249071	C/T	2.66	2.04	2.76
	INDEL	EGFR	E746_A750del	1	7	55242464	AGGAATTAAGAGAAGC/A	0.48	0.2	0.3
	SNV	FGFR2	S252W	1	10	123279677	G/C	1.1	0.87	1.14
	SNV	FLT3	D835Y	1.3	13	28592642	C/A	1.47	0.99	1.45
	INDEL	FLT3	I836del	1.3	13	28592634	CATG/C	0.64	0.92	0.76
	SNV	GNA11	Q209L	1.3	19	3118942	A/T	1.11	0.95	1.29
	SNV	GNAQ	Q209L	1.3	9	80409488	T/A	1.23	1.11	1.23
	SNV	IDH1	R132C	1.3	2	209113113	G/A	1.22	0.97	1.25
	SNV	IDH1	R132H	1.3	2	209113112	C/T	0.77	1.08	0.88
	SNV	IDH2	R140Q	1.3	15	90631934	C/T	1.65	1.48	0.82
	SNV	IDH2	R172K	1.3	15	90631838	C/T	1.44	1.12	1.53
	SNV	JAK2	V617F	1.3	9	5073770	G/T	1.05	1.06	1.22
	SNV	KIT	D816V	1.3	4	55599321	A/T	1.35	1.48	2.03
	SNV	KRAS	A146T	1.3	12	25378562	C/T	0.73	0.77	1.36
	SNV	KRAS	G12A	1.3	12	25398284	C/G	1.35	1.17	1.33
	SNV	KRAS	G12C	1.3	12	25398285	C/A	1.05	1.27	1.03
	SNV	KRAS	G12D	1.3	12	25398284	C/T	1.05	1.16	0.87
	SNV	KRAS	G12R	1.3	12	25398285	C/G	0.99	1.08	1.14
	SNV	KRAS	G12S	1.3	12	25398285	C/T	1.26	1.07	0.91
	SNV	KRAS	G12V	1.3	12	25398284	C/A	0.88	1.37	1.31
	SNV	KRAS	G13D	25	12	25398281	C/T	25.14	22.94	25.62
	SNV	KRAS	Q61H	1.3	12	25380275	T/G	0	1.03	1.54
	SNV	KRAS	Q61L	1.3	12	25380276	T/A	2.45	1.03	1.54
	SNV	MAP2K1	P124L	1.3	15	66729163	C/T	1.31	1.22	1.16
	SNV	MET	Y1253D	1	7	116423428	T/G	0.88	0.68	1.02
	SNV	NOTCH1	L1600P	1.3	9	139399344	A/G	1.07	0.95	1.04
	SNV	NRAS	Q61H	1.3	1	115256528	T/A	1.05	0.95	0.93
	SNV	NRAS	Q61K	1.3	1	115256530	G/T	1.25	1.18	0.86
	SNV	NRAS	Q61L	1.3	1	115256529	T/A	1.23	1.22	1.17
	SNV	NRAS	Q61R	1.3	1	115256529	T/C	0.97	0.82	0.93
	SNV	PDGFRA	D842V	1.3	4	55152093	A/T	0.99	0.54	0.85
	SNV	PIK3CA	E542K	1.3	3	178936082	G/A	1.01	0.8	0.74
	SNV	PIK3CA	E545K	1.3	3	178936091	G/A	0.96	1.44	1.27
	SNV	PIK3CA	H1047R	30	3	178952085	A/G	25.69	26.9	24.59
Sample	Variant Type	Gene	Variant	Expected VAF (%)	CHR	POS	REF/ALT	Rep1	Rep2	Rep3
Tru-Q7+Tru-Q0 (0.13%)	SNV	ABL1	T315I	0.13	9	133748283	C/T	0.12	0.21	0.15
	SNV	ALK	F1174L	0.13	2	29443695	G/T	0.072	0.06	0.18
	SNV	BRAF	V600E	8	7	140453136	A/T	8.03	7.59	7.89
	SNV	BRAF	V600G	0.1	7	140453136	A/C	0.1	0.14	0.24
	DBS	BRAF	V600K	0.1	7	140453136	AC/TT	0.03	0.063	0.11
	SNV	BRAF	V600M	0.1	7	140453137	C/T	0.092	0.18	0.37
	DBS	BRAF	V600R	0.1	7	140453136	AC/CT	0.02	0.077	0.13
	SNV	EGFR	G719S	16.7	7	55241707	G/A	16.63	15.91	14.5
	SNV	EGFR	L858R	0.1	7	55259515	T/G	0.11	0.046	0.16
	SNV	EGFR	L861Q	0.1	7	55259524	T/A	0.12	0.15	0.15
	SNV	EGFR	T790M	0.1	7	55249071	C/T	0.28	0.18	0.4
	INDEL	EGFR	E746_A750del	0.1	7	55242464	AGGAATTAAGAGAAGC/A	0.066	0.15	0.016
	SNV	FGFR2	S252W	0.1	10	123279677	G/C	0.051	0.12	0.073
	SNV	FLT3	D835Y	0.13	13	28592642	C/A	0.072	0.097	0.079
	INDEL	FLT3	I836del	0.13	13	28592634	CATG/C	0.11	0.054	0.12
	SNV	GNA11	Q209L	0.13	19	3118942	A/T	0.012	0.057	0.099
	SNV	GNAQ	Q209L	0.13	9	80409488	T/A	0.14	0.078	0.15
	SNV	IDH1	R132C	0.13	2	209113113	G/A	0.074	0.083	0.1
	SNV	IDH1	R132H	0.13	2	209113112	C/T	0.093	0.083	0.11
	SNV	IDH2	R140Q	0.13	15	90631934	C/T	0.06	0.084	0.18
	SNV	IDH2	R172K	0.13	15	90631838	C/T	0.06	0.17	0.075
	SNV	JAK2	V617F	0.13	9	5073770	G/T	0.058	0.18	0.099
	SNV	KIT	D816V	0.13	4	55599321	A/T	0.16	0.18	0.2
	SNV	KRAS	A146T	0.13	12	25378562	C/T	0.066	0.041	0.11
	SNV	KRAS	G12A	0.13	12	25398284	C/G	0.14	0.079	0.079
	SNV	KRAS	G12C	0.13	12	25398285	C/A	0.069	0.1	0.02
	SNV	KRAS	G12D	0.13	12	25398284	C/T	0.031	0.1	0.13
	SNV	KRAS	G12R	0.13	12	25398285	C/G	0.05	0.027	0.079
	SNV	KRAS	G12S	0.13	12	25398285	C/T	0.0633	0.13	0.095
	SNV	KRAS	G12V	0.13	12	25398284	C/A	0.11	0.12	0.1
	SNV	KRAS	G13D	25	12	25398281	C/T	24.61	24.74	24.99
	SNV	KRAS	Q61H	0.13	12	25380275	T/G	0.91	0	0.095
	SNV	KRAS	Q61L	0.13	12	25380276	T/A	0.45	0	0.095
	SNV	MAP2K1	P124L	0.13	15	66729163	C/T	0.06	0.18	0.035
	SNV	MET	Y1253D	0.1	7	116423428	T/G	0.06	0.029	0.066
	SNV	NOTCH1	L1600P	0.13	9	139399344	A/G	0.073	0.12	0.19
	SNV	NRAS	Q61H	0.13	1	115256528	T/A	0.1	0.069	0.067
	SNV	NRAS	Q61K	0.13	1	115256530	G/T	0.073	0.069	0.11
	SNV	NRAS	Q61L	0.13	1	115256529	T/A	0.13	0.12	0.12
	SNV	NRAS	Q61R	0.13	1	115256529	T/C	0.1	0.046	0.15
	SNV	PDGFRA	D842V	0.13	4	55152093	A/T	0.14	0.1	0.13
	SNV	PIK3CA	E542K	0.13	3	178936082	G/A	0.057	0.11	0.025
	SNV	PIK3CA	E545K	0.13	3	178936091	G/A	0.23	0.18	0.049
	SNV	PIK3CA	H1047R	30	3	178952085	A/G	24.61	25.44	24.12
