# Supplementary material for: Analytical and clinical validation of an amplicon-based next generation sequencing assay for ultrasensitive detection of circulating tumor DNA
Source: PLoS One. 2022 Apr 29;17(4):e0267389. doi: 10.1371/journal.pone.0267389 (PMC9053827; doi:10.1371/journal.pone.0267389)
Supplement: S2 Table — (XLSX) [file pone.0267389.s009.xlsx]

## Sheet: S2 Table
Sample ID	LiquidHALLMARK detection	LiquidHALLMARK variant	LiquidHALLMARK VAF (%)	AS-PCR detection	AS-PCR VAF	Variant-wise concordance	Sample-wise concordance
PT-101	Positive	EGFR E746_A750del	0.02	Negative	NA	No	No
PT-102	Positive	EGFR E746_A750del	0.05	Negative	NA	No	No
PT-103	Positive	EGFR G719C	0.07	Negative	NA	No	No
PT-104	Positive	EGFR L858R	0.13	Negative	NA	No	No
PT-105	Positive	EGFR E746_A750del	0.15	Negative	Below reportable range	No	No
PT-106	Positive	EGFR G719A	0.08	Positive	Below reportable range	No	No
PT-106	Negative	None		Positive	T790M <1%	No
PT-107	Positive	EGFR L858R	0.01	Negative	Below reportable range	No	No
PT-108	Positive	EGFR L858R	0.04	Negative	Below reportable range	No	No
PT-109	Positive	EGFR L861Q	0.08	Positive	L861Q <1%	Yes - Pos	No
PT-109	Positive	EGFR G719A	0.1	Negative	NA	No
PT-110	Positive	EGFR E746_A750del	0.4	Positive	E746_A750del <1%	Yes - Pos	No
PT-110	Positive	EGFR T790M	0.15	Negative	NA	No
PT-111	Positive	EGFR L747_P753delinsS	0.5	Negative	NA	No	No
PT-112	Negative	None		Positive	E746_A750del <1%	No	No
PT-113	Negative	None		Positive	E746_A750del <1%	No	No
PT-114	Negative	None		Positive	E746_A750del <1%	No	No
PT-115	Negative	None		Positive	E746_A750del <1%	No	No
PT-116	Negative	None		Positive	L858R <1%	No	No
PT-117	Positive	EGFR L858R	0.03	Negative	Below reportable range	No	No
PT-118	Positive	EGFR L858R	0.02	Negative	Below reportable range	No	No
PT-119	Positive	EGFR E746_A750del	0.29	Positive	E746_A750del <1%	Yes - Pos	No
PT-119	Positive	EGFR T790M	0.39	Negative	Below reportable range	No
PT-120	Positive	EGFR L858R	4.34	Positive	L858R >5%	Yes - Pos	No
PT-120	Positive	EGFR T790M	0.19	Negative	Below reportable range	No
PT-121	Positive	EGFR L858R	21	Positive	L858R >5%	Yes	No
PT-121	Positive	EGFR T790M	0.08	Negative	Below reportable range	No
PT-122	Positive	EGFR L858R	4.5	Positive	L858R 1-5%	Yes - Pos	No
PT-122	Positive	EGFR T790M	0.06	Negative	Below reportable range	No
PT-123	Positive	EGFR E746_A750del	0.51	Positive	E746_A750del <1%	Yes - Pos	Yes
PT-124	Positive	EGFR E746_A750del	5.66	Positive	E746_A750del >5%	Yes - Pos	Yes
PT-125	Positive	EGFR L747_P753delinsS	10.64	Positive	L747_P753delinsS >5%	Yes - Pos	Yes
PT-126	Positive	EGFR L747_T751delinsP	0.31	Positive	Ex19 sensitizing <1%	Yes - Pos	Yes
PT-127	Positive	EGFR E746_A750del	9.42	Positive	E746_A750del >5%	Yes - Pos	Yes
PT-128	Positive	EGFR E746_A750del	71.94	Positive	E746_A750del >5%	Yes - Pos	Yes
PT-129	Positive	EGFR E746_A750del	3.53	Positive	E746_A750del <1%	Yes - Pos	Yes
PT-130	Positive	EGFR E746_A750del	0.34	Positive	E746_A750del <1%	Yes - Pos	Yes
PT-131	Positive	EGFR L747_T751del	8.62	Positive	L747_T751del >5%	Yes - Pos	Yes
PT-132	Positive	EGFR E746_A750del 44.2%	44.2	Positive	E746_A750del >5%	Yes - Pos	Yes
PT-133	Positive	EGFR E746_T751delinsV 1.10%	1.1	Positive	L741_T751del 1%-5%	Yes - Pos	Yes
PT-134	Positive	EGFR E746_A750del 1.81%	1.81	Positive	E746_A750del 1%-5%	Yes - Pos	Yes
PT-134	Positive	EGFR T790M 2.31%	2.31	Positive	T790M <1%	Yes - Pos
PT-135	Positive	EGFR E746_A750del 62.95%	62.95	Positive	E746_A750del >5%	Yes - Pos	Yes
PT-135	Positive	EGFR T790M 3.26%	3.26	Positive	T790M <1%	Yes - Pos
PT-136	Positive	EGFR L858R 2.33%	2.33	Positive	L858R 1%-5%	Yes - Pos	Yes
PT-137	Positive	EGFR L858R 0.36%	0.36	Positive	L858R <1%	Yes - Pos	Yes
PT-138	Positive	EGFR L858R 9.13%	9.13	Positive	L858R >5%	Yes - Pos	Yes
PT-139	Positive	EGFR L858R 2.74%	2.74	Positive	L858R >5%	Yes - Pos	Yes
PT-140	Positive	EGFR L858R 0.86%	0.86	Positive	L858R 1-5%	Yes - Pos	Yes
PT-141	Positive	EGFR L858R 46.51%	46.51	Positive	L858R >5%	Yes - Pos	Yes
PT-142	Positive	EGFR L858R 3.45%	3.45	Positive	L858R >5%	Yes - Pos	Yes
PT-143	Positive	EGFR L858R 12.46%	12.46	Positive	L858R >5%	Yes - Pos	Yes
PT-144	Positive	EGFR L858R 4.43%	4.43	Positive	L858R >5%	Yes - Pos	Yes
PT-145	Positive	EGFR L858R 35.34%	35.34	Positive	L858R >5%	Yes - Pos	Yes
PT-145	Positive	EGFR T790M 34.19%	34.19	Positive	T790M >5%	Yes - Pos
PT-146	Positive	EGFR L858R 1.93%	1.93	Positive	L858R 1%-5%	Yes - Pos	Yes
PT-146	Positive	EGFR T790M 0.24%	0.24	Positive	T790M <1%	Yes - Pos
PT-147	Positive	EGFR L858R 7.83%	7.83	Positive	L858R >5%	Yes - Pos	Yes
PT-147	Positive	EGFR T790M 11.79%	11.79	Positive	T790M 1%-5%	Yes - Pos
PT-148	Positive	EGFR L858R 0.27%	0.27	Positive	L858R <1%	Yes - Pos	Yes
PT-148	Positive	EGFR T790M 0.68%	0.68	Positive	T790M <1%	Yes - Pos
PT-149	None	None		Negative	NA	Yes - Neg	Yes
PT-150	None	None		Negative	NA	Yes - Neg	Yes
PT-151	None	None		Negative	NA	Yes - Neg	Yes
PT-152	None	None		Negative	NA	Yes - Neg	Yes
PT-153	None	None		Negative	NA	Yes - Neg	Yes
PT-154	None	None		Negative	NA	Yes - Neg	Yes
PT-155	None	None		Negative	NA	Yes - Neg	Yes
PT-156	None	None		Negative	NA	Yes - Neg	Yes
PT-157	None	None		Negative	NA	Yes - Neg	Yes
PT-158	None	None		Negative	NA	Yes - Neg	Yes
PT-159	None	None		Negative	NA	Yes - Neg	Yes
PT-160	None	None		Negative	NA	Yes - Neg	Yes
PT-161	None	None		Negative	NA	Yes - Neg	Yes
PT-162	None	None		Negative	NA	Yes - Neg	Yes
PT-163	None	None		Negative	NA	Yes - Neg	Yes
PT-164	None	None		Negative	NA	Yes - Neg	Yes
PT-165	None	None		Negative	NA	Yes - Neg	Yes
PT-166	None	None		Negative	NA	Yes - Neg	Yes
PT-167	None	None		Negative	NA	Yes - Neg	Yes
PT-168	None	None		Negative	NA	Yes - Neg	Yes
PT-169	None	None		Negative	NA	Yes - Neg	Yes
PT-170	None	None		Negative	NA	Yes - Neg	Yes
PT-171	None	None		Negative	NA	Yes - Neg	Yes
PT-172	None	None		Negative	NA	Yes - Neg	Yes
PT-173	None	None		Negative	NA	Yes - Neg	Yes
PT-174	None	None		Negative	NA	Yes - Neg	Yes
PT-175	None	None		Negative	NA	Yes - Neg	Yes
PT-176	None	None		Negative	NA	Yes - Neg	Yes
PT-177	None	None		Negative	NA	Yes - Neg	Yes
PT-178	None	None		Negative	NA	Yes - Neg	Yes
PT-179	None	None		Negative	NA	Yes - Neg	Yes
PT-180	None	None		Negative	NA	Yes - Neg	Yes
PT-181	None	None		Negative	NA	Yes - Neg	Yes
PT-182	None	None		Negative	NA	Yes - Neg	Yes
PT-183	None	None		Negative	NA	Yes - Neg	Yes
PT-184	None	None		Negative	NA	Yes - Neg	Yes
PT-185	None	None		Negative	NA	Yes - Neg	Yes
PT-186	None	None		Negative	NA	Yes - Neg	Yes
PT-187	None	None		Negative	NA	Yes - Neg	Yes
PT-188	None	None		Negative	NA	Yes - Neg	Yes
PT-189	None	None		Negative	NA	Yes - Neg	Yes
PT-190	None	None		Negative	NA	Yes - Neg	Yes
PT-191	None	None		Negative	NA	Yes - Neg	Yes
PT-192	None	None		Negative	NA	Yes - Neg	Yes
PT-193	Positive	EGFR E746_A750del 0.18%	0.18	Positive	E746_A750del <1%	Yes - Pos	Yes
PT-194	Positive	EGFR E746_A750del 4.83%	4.83	Positive	E746_A750del 1-5%	Yes - Pos	Yes
PT-195	Positive	EGFR E746_A750del 0.1%	0.1	Positive	E746_A750del <1%	Yes - Pos	Yes
PT-196	Positive	EGFR E746_A750del 0.11%	0.11	Positive	E746_A750del <1%	Yes - Pos	Yes
PT-197	Positive	EGFR E746_A750del 0.73%	0.73	Positive	E746_A750del 1-5%	Yes - Pos	Yes
PT-198	Positive	EGFR E746_A750del 8.3%	8.3	Positive	E746_A750del >5%	Yes - Pos	Yes
PT-199	Positive	EGFR E746_A750del 0.094%	0.094	Positive	E746_A750del <1%	Yes - Pos	Yes
PT-200	Positive	EGFR E746_A750del 0.27%	0.27	Positive	E746_A750del <1%	Yes - Pos	Yes
PT-201	Positive	EGFR E746_A750del 23.6%	23.6	Positive	E746_A750del >5%	Yes - Pos	Yes
PT-202	Positive	EGFR L747_P753delinsS 0.15%	0.15	Positive	L747_P753delinsS <1%	Yes - Pos	Yes
PT-203	Positive	EGFR E746_A750del 11.92%	11.92	Positive	E746_A750del >5%	Yes - Pos	Yes
PT-204	Positive	EGFR E746_A750del 0.07%	0.07	Positive	E746_A750del <1%	Yes - Pos	Yes
PT-205	Positive	EGFR L747_T751delinsP 0.54%	0.54	Positive	Exon 19 deletion <1%	Yes - Pos	Yes
PT-206	Positive	EGFR L747_T751delinsP 0.63%	0.63	Positive	Exon 19 deletion <1%	Yes - Pos	Yes
PT-207	Positive	EGFR E746_A750del 0.05%	0.05	Positive	E746_A750del <1%	Yes - Pos	Yes
PT-208	Positive	EGFR L747_P753delinsS 39.94%	39.94	Positive	L747_P753delinsS >5%	Yes - Pos	Yes
PT-209	Positive	EGFR L747_P753delinsS 52.87%	52.87	Positive	L747_P753delinsS >5%	Yes - Pos	Yes
PT-210	Positive	EGFR E746_A750del 1.29%	1.29	Positive	E746_A750del <1%	Yes - Pos	Yes
PT-211	Positive	EGFR E746_A750del 0.07%	0.07	Positive	E746_A750del <1%	Yes - Pos	Yes
PT-212	Positive	EGFR E746_A750del 0.33%	0.33	Positive	E746_A750del <1%	Yes - Pos	Yes
PT-213	Positive	EGFR E746_A750del 1.31%	1.31	Positive	E746_A750del 1-5%	Yes - Pos	Yes
PT-214	Positive	EGFR E746_A750del 1.71%	1.71	Positive	E746_A750del 1-5%	Yes - Pos	Yes
PT-215	Positive	EGFR E746_A750del 1.87%	1.87	Positive	E746_A750del 1-5%	Yes - Pos	Yes
PT-216	Positive	EGFR E746_A750del 14.13%	14.13	Positive	E746_A750del >5%	Yes - Pos	Yes
PT-217	Positive	EGFR E746_A750del 2.22%	2.22	Positive	E746_A750del 1-5%	Yes - Pos	Yes
PT-218	Positive	EGFR E746_A750del 21.02%	21.02	Positive	E746_A750del >5%	Yes - Pos	Yes
PT-219	Positive	EGFR E746_A750del 25.36%	25.36	Positive	E746_A750del >5%	Yes - Pos	Yes
PT-220	Positive	EGFR E746_A750del 3.9%	3.9	Positive	E746_A750del 1-5%	Yes - Pos	Yes
PT-221	Positive	EGFR E746_A750del 49.37%	49.37	Positive	E746_A750del >5%	Yes - Pos	Yes
PT-222	Positive	EGFR E746_A750del 5.83%	5.83	Positive	E746_A750del >5%	Yes - Pos	Yes
PT-223	Positive	EGFR E746_A750del 5.94%	5.94	Positive	E746_A750del >5%	Yes - Pos	Yes
PT-224	Positive	EGFR E746_A750del 53.8%	53.8	Positive	E746_A750del >5%	Yes - Pos	Yes
PT-225	Positive	EGFR E746_A750del 6.22%	6.22	Positive	E746_A750del 1-5%	Yes - Pos	Yes
PT-226	Positive	EGFR E746_A750del 7.61%	7.61	Positive	E746_A750del >5%	Yes - Pos	Yes
PT-227	Positive	EGFR E746_A750del 90.43%	90.43	Positive	E746_A750del >5%	Yes - Pos	Yes
PT-228	Positive	EGFR E746_A750delinsQP 7.4%	7.4	Positive	L747_A750delinsP >5%	Yes - Pos	Yes
PT-229	Positive	EGFR E746_T751delinsA 0.09%	0.09	Positive	L747_T751del <1%	Yes - Pos	Yes
PT-230	Positive	EGFR L747_A750delinsP 0.84%	0.84	Positive	L747_A750delinsP 1-5%	Yes - Pos	Yes
PT-231	Positive	EGFR L747_A750delinsP 19.63%	19.63	Positive	L747_A750delinsP >5%	Yes - Pos	Yes
PT-232	Positive	EGFR L747_P753delinsS 7.23%	7.23	Positive	L747_P753delinsS >5%	Yes - Pos	Yes
PT-233	Positive	EGFR L747_T751del 2.62%	2.62	Positive	L747_T751del 1-5%	Yes - Pos	Yes
PT-234	Positive	EGFR L747_T751del 27.72%	27.72	Positive	L747_T751del >5%	Yes - Pos	Yes
PT-235	Positive	EGFR L747_T751del 3.47%	3.47	Positive	L747_T751del 1-5%	Yes - Pos	Yes
PT-236	Positive	EGFR E746_A750del 0.23%	0.23	Positive	E746_A750del <1%	Yes - Pos	Yes
PT-236	Positive	EGFR T790M 0.04%	0.04	Positiv	T790M <1%	Yes - Pos
PT-237	Positive	EGFR E746_A750del 5.45%	5.45	Positive	E746_A750del >5%	Yes - Pos	Yes
PT-237	Positive	EGFR T790M 0.7%	0.7	Positive	T790M 1-5%	Yes - Pos
PT-238	Positive	EGFR E746_T751delinsA 2.19%	2.19	Positive	L747_T751del 1-5%	Yes - Pos	Yes
PT-238	Positive	EGFR T790M 0.72%	0.72	Positive	T790M <1%	Yes - Pos
PT-239	Positive	EGFR L747_P753delinS 0.34%	0.34	Positive	L747_P753delinS <1%	Yes - Pos	Yes
PT-239	Positive	EGFR T790M 0.22%	0.22	Positive	T790M <1%	Yes - Pos
PT-240	Positive	EGFR E746_A750del 1.62%	1.62	Positive	E746_A750del 1-5%	Yes - Pos	Yes
PT-240	Positive	EGFR T790M 0.4%	0.4	Positive	T790M <1%	Yes - Pos
PT-241	Positive	EGFR E746_A750del 33.69%	33.69	Positive	E746_A750del >5%	Yes - Pos	Yes
PT-241	Positive	EGFR T790M 0.45%	0.45	Positive	T790M <1%	Yes - Pos
PT-242	Positive	EGFR E746_A750del 37.84%	37.84	Positive	E746_A750del >5%	Yes - Pos	Yes
PT-242	Positive	EGFR T790M 32.09%	32.09	Positiv	T790M >5%	Yes - Pos
PT-243	Positive	EGFR L747_P753delinsS 73.02%	73.02	Positive	L747_P753delinsS >5%	Yes - Pos	Yes
PT-243	Positive	EGFR T790M 4.66%	4.66	Positive	T790M 1-5%	Yes - Pos
PT-244	Positive	EGFR E746_A750del 14.54%	14.54	Positive	E746_A750del >5%	Yes - Pos	Yes
PT-244	Positive	EGFR T790M 6.81%	6.81	Positive	T790M 1-5%	Yes - Pos
PT-245	Positive	EGFR L747_P753delinsS 9.64%	9.64	Positive	L747_P753delinsS >5%	Yes - Pos	Yes
PT-245	Positive	EGFR T790M 6.46%	6.46	Positive	T790M 1-5%	Yes - Pos
PT-246	Positive	EGFR E746_A750del 13.67%	13.67	Positive	E746_A750del >5%	Yes - Pos	Yes
PT-246	Positive	EGFR T790M 3.1%	3.1	Positive	T790M 1-5%	Yes - Pos
PT-247	Positive	EGFR E746_A750del 17.86%	17.86	Positive	E746_A750del >5%	Yes - Pos	Yes
PT-247	Positive	EGFR T790M 4.56%	4.56	Positive	T790M 1-5%	Yes - Pos
PT-248	Positive	EGFR L858R 0.04%	0.04	Positive	L858R <1%	Yes - Pos	Yes
PT-249	Positive	EGFR L858R 0.29%	0.29	Positive	L858R <1%	Yes - Pos	Yes
PT-250	Positive	EGFR L858R 0.54%	0.54	Positive	L858R <1%	Yes - Pos	Yes
PT-251	Positive	EGFR L858R 1.7%	1.7	Positive	L858R 1-5%	Yes - Pos	Yes
PT-252	Positive	EGFR L858R 10.64%	10.64	Positive	L858R >5%	Yes - Pos	Yes
PT-253	Positive	EGFR L858R 2.25%	2.25	Positive	L858R 1-5%	Yes - Pos	Yes
PT-254	Positive	EGFR L858R 0.18%	0.18	Positive	L858R <1%	Yes - Pos	Yes
PT-255	Positive	EGFR L858R 0.45%	0.45	Positive	L858R 1-5%	Yes - Pos	Yes
PT-256	Positive	EGFR L858R 20.9%	20.9	Positive	L858R >5%	Yes - Pos	Yes
PT-257	Positive	EGFR L858R 0.11%	0.11	Positive	L858R <1%	Yes - Pos	Yes
PT-258	Positive	EGFR L858R 0.15%	0.15	Positive	L858R 1-5%	Yes - Pos	Yes
PT-259	Positive	EGFR L858R 0.25%	0.25	Positive	L858R <1%	Yes - Pos	Yes
PT-260	Positive	EGFR L858R 0.25%	0.25	Positive	L858R <1%	Yes - Pos	Yes
PT-261	Positive	EGFR L858R 0.39%	0.39	Positive	L858R <1%	Yes - Pos	Yes
PT-262	Positive	EGFR L858R 0.48%	0.48	Positive	L858R 1-5%	Yes - Pos	Yes
PT-263	Positive	EGFR L858R 12.65%	12.65	Positive	L858R >5%	Yes - Pos	Yes
PT-264	Positive	EGFR L858R 13.19%	13.19	Positive	L858R >5%	Yes - Pos	Yes
PT-265	Positive	EGFR L858R 14.65%	14.65	Positive	L858R >5%	Yes - Pos	Yes
PT-266	Positive	EGFR L858R 17.87%	17.87	Positive	L858R >5%	Yes - Pos	Yes
PT-267	Positive	EGFR L858R 2%	2	Positive	L858R 1-5%	Yes - Pos	Yes
PT-268	Positive	EGFR L858R 21.51%	21.51	Positive	L858R >5%	Yes - Pos	Yes
PT-269	Positive	EGFR L858R 21.94%	21.94	Positive	L858R >5%	Yes - Pos	Yes
PT-270	Positive	EGFR L858R 29.10%	29.1	Positive	L858R >5%	Yes - Pos	Yes
PT-271	Positive	EGFR L858R 32.1%	32.1	Positive	L858R >5%	Yes - Pos	Yes
PT-272	Positive	EGFR L858R 4%	4	Positive	L858R 1-5%	Yes - Pos	Yes
PT-273	Positive	EGFR L858R 6.44%	6.44	Positive	L858R >5%	Yes - Pos	Yes
PT-274	Positive	EGFR L858R 6.89%	6.89	Positive	L858R >5%	Yes - Pos	Yes
PT-275	Positive	EGFR L858R 66%	66	Positive	L858R >5%	Yes - Pos	Yes
PT-276	Positive	EGFR L858R 7.65%	7.65	Positive	L858R >5%	Yes - Pos	Yes
PT-277	Positive	EGFR L858R 8.3%	8.3	Positive	L858R >5%	Yes - Pos	Yes
PT-278	Positive	EGFR L858R 8.9%	8.9	Positive	L858R >5%	Yes - Pos	Yes
PT-279	Positive	EGFR L858R 9.8%	9.8	Positive	L858R >5%	Yes - Pos	Yes
PT-280	Positive	EGFR L858R 0.05%	0.05	Positive	L858R <1%	Yes - Pos	Yes
PT-281	Positive	EGFR L858R 0.33%	0.33	Positive	L858R <1%	Yes - Pos	Yes
PT-282	Positive	EGFR L858R 0.13%	0.13	Positive	L858R <1%	Yes - Pos	Yes
PT-282	Positive	EGFR T790M 0.15%	0.15	Positive	T790M <1%	Yes - Pos
PT-283	Positive	EGFR L858R 2.72%	2.72	Positive	L858R 1-5%	Yes - Pos	Yes
PT-283	Positive	EGFR T790M 0.78%	0.78	Positive	T790M <1%	Yes - Pos
PT-284	Positive	EGFR L858R 1.65%	1.65	Positive	L858R 1-5%	Yes - Pos	Yes
PT-284	Positive	EGFR T790M 0.56%	0.56	Positives	T790M <1%	Yes - Pos
PT-285	Positive	EGFR L858R 0.25%	0.25	Positive	L858R <1%	Yes - Pos	Yes
PT-285	Positive	EGFR T790M 0.18%	0.18	Positive	T790M <1%	Yes - Pos
PT-286	Positive	EGFR L858R 1.02%	1.02	Positive	L858R 1-5%	Yes - Pos	Yes
PT-286	Positive	EGFR T790M 0.1%	0.1	Positive	T790M <1%	Yes - Pos
PT-287	Positive	EGFR L858R 29.19%	29.19	Positive	L858R >5%	Yes - Pos	Yes
PT-287	Positive	EGFR T790M 18.6%	18.6	Positive	T790M >5%	Yes - Pos
PT-288	Positive	EGFR L858R 13.3%	13.3	Positive	L858R >5%	Yes - Pos	Yes
PT-288	Positive	EGFR T790M 13.4%	13.4	Positive	T790M >5%	Yes - Pos
PT-289	Positive	EGFR L858R 13.02%	13.02	Positive	L858R >5%	Yes - Pos	Yes
PT-289	Positive	EGFR T790M 15.07%	15.07	Positive	T790M >5%	Yes - Pos
PT-290	Positive	EGFR G719S 40.9%	40.9	Positive	G719S >5%	Yes - Pos	Yes
PT-290	Positive	EGFR L861Q 30.8%	30.8	Positive	L861Q >5%	Yes - Pos
PT-291	Positive	EGFR L861Q 14.3%	14.3	Positive	L861Q >5%	Yes - Pos	Yes
PT-292	Positive	EGFR G719A 13.98%	13.98	Positive	G719A >5%	Yes - Pos	Yes
PT-293	Positive	EGFR G719S 0.76%	0.76	Positive	G719S <1%	Yes - Pos	Yes
PT-293	Positive	EGFR L861Q 0.32%	0.32	Positive	L861Q <1%	Yes - Pos
PT-294	Negative	None		Negative	NA	Yes - Neg	Yes
PT-295	Negative	None		Negative	NA	Yes - Neg	Yes
PT-296	Negative	None		Negative	NA	Yes - Neg	Yes
PT-297	Negative	None		Negative	NA	Yes - Neg	Yes
PT-298	Negative	None		Negative	NA	Yes - Neg	Yes
PT-299	Negative	None		Negative	NA	Yes - Neg	Yes
PT-300	Negative	None		Negative	NA	Yes - Neg	Yes
PT-301	Negative	None		Negative	NA	Yes - Neg	Yes
PT-302	Negative	None		Negative	NA	Yes - Neg	Yes
PT-303	Negative	None		Negative	NA	Yes - Neg	Yes
PT-304	Negative	None		Negative	NA	Yes - Neg	Yes
PT-305	Negative	None		Negative	NA	Yes - Neg	Yes
PT-306	Negative	None		Negative	NA	Yes - Neg	Yes
PT-307	Negative	None		Negative	NA	Yes - Neg	Yes
PT-308	Negative	None		Negative	NA	Yes - Neg	Yes
PT-309	Negative	None		Negative	NA	Yes - Neg	Yes
PT-310	Negative	None		Negative	NA	Yes - Neg	Yes
PT-311	Negative	None		Negative	NA	Yes - Neg	Yes
PT-312	Negative	None		Negative	NA	Yes - Neg	Yes
PT-313	Negative	None		Negative	NA	Yes - Neg	Yes
PT-314	Negative	None		Negative	NA	Yes - Neg	Yes
PT-315	Negative	None		Negative	NA	Yes - Neg	Yes
PT-316	Negative	None		Negative	NA	Yes - Neg	Yes
PT-317	Negative	None		Negative	NA	Yes - Neg	Yes
PT-318	Negative	None		Negative	NA	Yes - Neg	Yes
PT-319	Negative	None		Negative	NA	Yes - Neg	Yes
PT-320	Negative	None		Negative	NA	Yes - Neg	Yes
PT-321	Negative	None		Negative	NA	Yes - Neg	Yes
PT-322	Negative	None		Negative	NA	Yes - Neg	Yes
PT-323	Negative	None		Negative	NA	Yes - Neg	Yes
PT-324	Negative	None		Negative	NA	Yes - Neg	Yes
PT-325	Negative	None		Negative	NA	Yes - Neg	Yes
PT-326	Negative	None		Negative	NA	Yes - Neg	Yes
PT-327	Negative	None		Negative	NA	Yes - Neg	Yes
PT-328	Negative	None		Negative	NA	Yes - Neg	Yes
PT-329	Negative	None		Negative	NA	Yes - Neg	Yes
PT-330	Negative	None		Negative	NA	Yes - Neg	Yes
PT-331	Negative	None		Negative	NA	Yes - Neg	Yes
PT-332	Negative	None		Negative	NA	Yes - Neg	Yes
PT-333	Negative	None		Negative	NA	Yes - Neg	Yes
PT-334	Negative	None		Negative	NA	Yes - Neg	Yes
PT-335	Negative	None		Negative	NA	Yes - Neg	Yes
PT-336	Negative	None		Negative	NA	Yes - Neg	Yes
PT-337	Negative	None		Negative	NA	Yes - Neg	Yes
PT-338	Negative	None		Negative	NA	Yes - Neg	Yes
PT-339	Negative	None		Negative	NA	Yes - Neg	Yes
PT-340	Negative	None		Negative	NA	Yes - Neg	Yes
PT-341	Negative	None		Negative	NA	Yes - Neg	Yes
PT-342	Negative	None		Negative	NA	Yes - Neg	Yes
PT-343	Negative	None		Negative	NA	Yes - Neg	Yes
PT-344	Negative	None		Negative	NA	Yes - Neg	Yes
PT-345	Negative	None		Negative	NA	Yes - Neg	Yes
PT-346	Negative	None		Negative	NA	Yes - Neg	Yes
PT-347	Negative	None		Negative	NA	Yes - Neg	Yes
PT-348	Negative	None		Negative	NA	Yes - Neg	Yes
PT-349	Negative	None		Negative	NA	Yes - Neg	Yes
PT-350	Negative	None		Negative	NA	Yes - Neg	Yes
PT-351	Negative	None		Negative	NA	Yes - Neg	Yes
PT-352	Negative	None		Negative	NA	Yes - Neg	Yes
PT-353	Negative	None		Negative	NA	Yes - Neg	Yes
PT-354	Negative	None		Negative	NA	Yes - Neg	Yes
PT-355	Negative	None		Negative	NA	Yes - Neg	Yes
PT-356	Negative	None		Negative	NA	Yes - Neg	Yes
PT-357	Negative	None		Negative	NA	Yes - Neg	Yes
PT-358	Negative	None		Negative	NA	Yes - Neg	Yes
PT-359	Negative	None		Negative	NA	Yes - Neg	Yes
PT-360	Negative	None		Negative	NA	Yes - Neg	Yes
PT-361	Negative	None		Negative	NA	Yes - Neg	Yes
PT-362	Negative	None		Negative	NA	Yes - Neg	Yes
PT-363	Negative	None		Negative	NA	Yes - Neg	Yes
PT-364	Negative	None		Negative	NA	Yes - Neg	Yes
PT-365	Negative	None		Negative	NA	Yes - Neg	Yes
PT-366	Negative	None		Negative	NA	Yes - Neg	Yes
PT-367	Negative	None		Negative	NA	Yes - Neg	Yes
PT-368	Negative	None		Negative	NA	Yes - Neg	Yes
PT-369	Negative	None		Negative	NA	Yes - Neg	Yes
PT-370	Negative	None		Negative	NA	Yes - Neg	Yes
PT-371	Negative	None		Negative	NA	Yes - Neg	Yes
PT-372	Negative	None		Negative	NA	Yes - Neg	Yes
PT-373	Negative	None		Negative	NA	Yes - Neg	Yes
PT-374	Negative	None		Negative	NA	Yes - Neg	Yes
PT-375	Negative	None		Negative	NA	Yes - Neg	Yes
PT-376	Negative	None		Negative	NA	Yes - Neg	Yes
PT-377	Negative	None		Negative	NA	Yes - Neg	Yes
PT-378	Negative	None		Negative	NA	Yes - Neg	Yes
PT-379	Negative	None		Negative	NA	Yes - Neg	Yes
PT-380	Negative	None		Negative	NA	Yes - Neg	Yes
PT-381	Negative	None		Negative	NA	Yes - Neg	Yes
PT-382	Negative	None		Negative	NA	Yes - Neg	Yes
PT-383	Negative	None		Negative	NA	Yes - Neg	Yes
PT-384	Negative	None		Negative	NA	Yes - Neg	Yes
PT-385	Negative	None		Negative	NA	Yes - Neg	Yes
PT-386	Negative	None		Negative	NA	Yes - Neg	Yes
PT-387	Negative	None		Negative	NA	Yes - Neg	Yes
PT-388	Negative	None		Negative	NA	Yes - Neg	Yes
PT-389	Negative	None		Negative	NA	Yes - Neg	Yes
PT-390	Negative	None		Negative	NA	Yes - Neg	Yes
PT-391	Negative	None		Negative	NA	Yes - Neg	Yes
PT-392	Negative	None		Negative	NA	Yes - Neg	Yes
PT-393	Negative	None		Negative	NA	Yes - Neg	Yes
PT-394	Negative	None		Negative	NA	Yes - Neg	Yes
PT-395	Negative	None		Negative	NA	Yes - Neg	Yes
PT-396	Negative	None		Negative	NA	Yes - Neg	Yes
PT-397	Negative	None		Negative	NA	Yes - Neg	Yes
PT-398	Negative	None		Negative	NA	Yes - Neg	Yes
PT-399	Negative	None		Negative	NA	Yes - Neg	Yes
PT-400	Negative	None		Negative	NA	Yes - Neg	Yes
PT-401	Negative	None		Negative	NA	Yes - Neg	Yes
PT-402	Negative	None		Negative	NA	Yes - Neg	Yes
PT-403	Negative	None		Negative	NA	Yes - Neg	Yes
PT-404	Negative	None		Negative	NA	Yes - Neg	Yes
PT-405	Negative	None		Negative	NA	Yes - Neg	Yes
PT-406	Negative	None		Negative	NA	Yes - Neg	Yes
PT-407	Negative	None		Negative	NA	Yes - Neg	Yes
PT-408	Negative	None		Negative	NA	Yes - Neg	Yes
PT-409	Negative	None		Negative	NA	Yes - Neg	Yes
PT-410	Negative	None		Negative	NA	Yes - Neg	Yes
PT-411	Negative	None		Negative	NA	Yes - Neg	Yes
PT-412	Negative	None		Negative	NA	Yes - Neg	Yes
PT-413	Negative	None		Negative	NA	Yes - Neg	Yes
PT-414	Negative	None		Negative	NA	Yes - Neg	Yes
PT-415	Negative	None		Negative	NA	Yes - Neg	Yes
PT-416	Negative	None		Negative	NA	Yes - Neg	Yes
PT-417	Negative	None		Negative	NA	Yes - Neg	Yes
PT-418	Negative	None		Negative	NA	Yes - Neg	Yes
PT-419	Negative	None		Negative	NA	Yes - Neg	Yes
PT-420	Negative	None		Negative	NA	Yes - Neg	Yes
PT-421	Negative	None		Negative	NA	Yes - Neg	Yes
PT-422	Negative	None		Negative	NA	Yes - Neg	Yes
PT-423	Negative	None		Negative	NA	Yes - Neg	Yes
PT-424	Negative	None		Negative	NA	Yes - Neg	Yes
PT-425	Negative	None		Negative	NA	Yes - Neg	Yes
PT-426	Negative	None		Negative	NA	Yes - Neg	Yes
PT-427	Negative	None		Negative	NA	Yes - Neg	Yes
PT-428	Negative	None		Negative	NA	Yes - Neg	Yes
PT-429	Negative	None		Negative	NA	Yes - Neg	Yes
PT-430	Negative	None		Negative	NA	Yes - Neg	Yes
PT-431	Negative	None		Negative	NA	Yes - Neg	Yes
PT-432	Negative	None		Negative	NA	Yes - Neg	Yes
PT-433	Negative	None		Negative	NA	Yes - Neg	Yes
PT-434	Negative	None		Negative	NA	Yes - Neg	Yes
PT-435	Negative	None		Negative	NA	Yes - Neg	Yes
PT-436	Negative	None		Negative	NA	Yes - Neg	Yes
PT-437	Negative	None		Negative	NA	Yes - Neg	Yes
PT-438	Negative	None		Negative	NA	Yes - Neg	Yes
PT-439	Negative	None		Negative	NA	Yes - Neg	Yes
PT-440	Negative	None		Negative	NA	Yes - Neg	Yes
PT-441	Negative	None		Negative	NA	Yes - Neg	Yes
PT-442	Negative	None		Negative	NA	Yes - Neg	Yes
PT-443	Negative	None		Negative	NA	Yes - Neg	Yes
PT-444	Negative	None		Negative	NA	Yes - Neg	Yes
PT-445	Negative	None		Negative	NA	Yes - Neg	Yes
PT-446	Negative	None		Negative	NA	Yes - Neg	Yes
PT-447	Negative	None		Negative	NA	Yes - Neg	Yes
PT-448	Negative	None		Negative	NA	Yes - Neg	Yes
PT-449	Negative	None		Negative	NA	Yes - Neg	Yes
PT-450	Negative	None		Negative	NA	Yes - Neg	Yes
PT-451	Negative	None		Negative	NA	Yes - Neg	Yes
PT-452	Negative	None		Negative	NA	Yes - Neg	Yes
PT-453	Negative	None		Negative	NA	Yes - Neg	Yes
PT-454	Negative	None		Negative	NA	Yes - Neg	Yes
PT-455	Negative	None		Negative	NA	Yes - Neg	Yes
