# Supplementary material for: Analytical and clinical validation of an amplicon-based next generation sequencing assay for ultrasensitive detection of circulating tumor DNA
Source: PLoS One. 2022 Apr 29;17(4):e0267389. doi: 10.1371/journal.pone.0267389 (PMC9053827; doi:10.1371/journal.pone.0267389)
Supplement: S3 Table — (XLSX) [file pone.0267389.s010.xlsx]

## Sheet: S3 Table
Sample	Fusion	Expected VAF (%)	Rep1	Rep2	Rep3
HD786 Structural Multiplex cfDNA	CCDC6-RET	0.05	3.38	5.32	5.65
	SLC34A2-ROS1	0.056	8.33	4.65	1.85
HD664 + VCaP	EML4-ALK	0.05	8.1	8.59	8.51
	TMPRSS2-ERG	0.05	10.76	8.85	8.12
Sample	Fusion	Expected VAF (%)	Rep1	Rep2	Rep3	Rep4	Rep5	Rep6	Rep7	Rep8	Rep9	Rep10	Rep11	Rep12
HD664 + VCaP	EML4-ALK	0.01	2.1	2.3	0	0.58	1.46	2.02	0.58	3.11	1.1	0.36	1.04	1.68
	TMPRSS2-ERG	0.01	0.97	0.84	2.03	0.33	0.54	2.47	0.59	1.2	1.37	0.73	2.3	2.09
Sample	Fusion	Expected VAF (%)	Rep1	Rep2	Rep3	Rep4	Rep5	Rep6	Rep7	Rep8	Rep9	Rep10	Rep11	Rep12
HD664 + VCaP	EML4-ALK	0.005	1.15	0.32	1.24	2.13	0.6	0	0.61	0.36	0.49	0.45	0.42	0.93
	TMPRSS2-ERG	0.005	0.34	0.74	1.3	0.32	0.34	1.06	0	0.63	0.32	0.28	0.78	1.03
