# Supplementary material for: Analytical and clinical validation of an amplicon-based next generation sequencing assay for ultrasensitive detection of circulating tumor DNA
Source: PLoS One. 2022 Apr 29;17(4):e0267389. doi: 10.1371/journal.pone.0267389 (PMC9053827; doi:10.1371/journal.pone.0267389)
Supplement: S5 Table — (XLSX) [file pone.0267389.s012.xlsx]

## Sheet: S5 Table
Sample ID (cfDNA)	ERBB2 LiquidHALLMARK Copy Number Gain (fold-change)	Concordance with tissue ERBB2 FISH
BC-01	1.83	Yes
BC-02	7.84	Yes
BC-03	1.63	Yes
BC-04	3.94	Yes
BC-05	1.93	Yes
BC-06	1.2	No
BC-07	0.84	No
BC-08	1.5	Yes
BC-09	1.26	No
		ERBB2 FISH
LiquidHALLMARK (ERBB2 Copy Number Gain)		Positive	Negative	Total
	Positive	6	3	9
	Negative	0	0	0
	Total	6	3	9
	PPA	66.67% (95% CI: 35.42 – 87.94%)
	NPA	-
FISH, fluorescence in situ hybridization; PPA, positive percent agreement; NPA, negative percent agreement.
