# Supplementary material for: Analytical and clinical validation of an amplicon-based next generation sequencing assay for ultrasensitive detection of circulating tumor DNA
Source: PLoS One. 2022 Apr 29;17(4):e0267389. doi: 10.1371/journal.pone.0267389 (PMC9053827; doi:10.1371/journal.pone.0267389)
Supplement: S6 Table — (XLSX) [file pone.0267389.s013.xlsx]

## Sheet: S6 Table
Sample ID (cfDNA)	EBV IU/ml determined by PCR method	EBV IU/ml by LiquidHALLMARK	Concordance
EBV-1	2146	203.657	Yes
EBV-2	115	0	No
EBV-3	472	45.1734	Yes
EBV-4	478	63.2563	Yes
EBV-5	8147	1120.92	Yes
EBV-6	217	165.277	Yes
EBV-7	461	131.325	Yes
EBV-8	>1,251,539	7324.92	Yes
EBV-9	793783	101631	Yes
EBV-10	>1,251,539	157218	Yes
EBV-11	468248	69473.7	Yes
EBV-12	>1,251,539	65492.7	Yes
EBV-13	0	0	Yes
EBV-14	13755	678.104	Yes
EBV-15	0	12.1161	No
EBV-16	34869	2088.67	Yes
EBV-17	472	0.904605	No
EBV-18	478	20.5723	Yes
EBV-19	130	20.2537	Yes
	Reference assay (EBV BamHI PCR)
LiquidHALLMARK		Positive	Negative	Total
	Positive	16	1	17
	Negative	1	1	2
	Total	17	2	19
	PPA	94.12% (95% CI: 73.02 – 99.70%)
	NPA	50.00% (95% CI: 2.57 – 97.44%)
	OPA	89.47% (95% CI: 68.61 – 98.13%)
PPA, positive percent agreement; NPA, negative percent agreement; OPA, overall percent agreement.
