# Supplementary material for: Analytical and clinical validation of an amplicon-based next generation sequencing assay for ultrasensitive detection of circulating tumor DNA
Source: PLoS One. 2022 Apr 29;17(4):e0267389. doi: 10.1371/journal.pone.0267389 (PMC9053827; doi:10.1371/journal.pone.0267389)
Supplement: S7 Table — (XLSX) [file pone.0267389.s014.xlsx]

## Sheet: S7 Table
Sample ID (FFPE DNA)	Microsatellite status by Fragment Analysis	Microsatellite status by LiquidHALLMARK	Concordance
MS-1	MSS	MSS	Yes
MS-2	MSI-H	MSI-H (BAT-25, BAT-26, NR-27, MONO27)	Yes
MS-3	MSS	MSS	Yes
MS-4	MSS	MSS	Yes
MS-5	MSS	MSS	Yes
MS-6	MSS	MSS	Yes
MS-7	MSS	MSS	Yes
MS-8	MSS	MSS	Yes
MS-9	MSS	MSS	Yes
MS-10	MSS	MSS	Yes
MS-11	MSS	MSS	Yes
MS-12	MSS	MSS	Yes
MS-13	MSS	MSS	Yes
MS-14	MSS	MSS	Yes
MS-15	MSI-H	MSI-H (BAT-25, BAT-26, NR-21, NR-24, NR-27, MONO27)	Yes
MS-16	MSS	MSS	Yes
MS-17	MSS	MSS	Yes
MS-18	MSS	MSS	Yes
MS-19	MSS	MSS	Yes
MS-20	MSS	MSS	Yes
MS-21	MSS	MSS	Yes
MS-22	MSI-H	MSI-H (BAT-25, BAT-26, NR-24, NR-27, MONO27)	Yes
MS-23	MSS	MSS	Yes
MS-24	MSS	MSS	Yes
MS-25	MSS	MSS	Yes
MS-26	MSS	MSS	Yes
MS-27	MSS	MSS	Yes
MS-28	MSS	MSS	Yes
MS-29	MSS	MSS	Yes
MS-30	MSS	MSS	Yes
MS-31	MSS	MSS	Yes
MS-32	MSI-H	MSS	No
MS-33	MSS	MSS	Yes
MS-34	MSI-H	MSI-H (BAT-25, BAT-26, NR-24)	Yes
MS-35	MSS	MSS	Yes
MS-36	MSS	MSS	Yes
		Fragment Size Analysis
LiquidHALLMARK (FFPE DNA)		MSI-H	MSS	Total
	MSI-H	4	0	4
	MSS	1	31	32
	Total	5	31	36
	PPA	80.00% (95% CI: 37.55 – 98.97%)
	NPA	100% (95% CI: 88.97 – 100%)
FFPE, formalin-fixed, paraffin-embedded; MSS, microsatellite stable; MSI-H, microsatellite instability high; PPA, positive percent agreement; NPA, negative percent agreement.
