# Supplementary material for: Analytical and clinical validation of an amplicon-based next generation sequencing assay for ultrasensitive detection of circulating tumor DNA
Source: PLoS One. 2022 Apr 29;17(4):e0267389. doi: 10.1371/journal.pone.0267389 (PMC9053827; doi:10.1371/journal.pone.0267389)
Supplement: S8 Table — (XLSX) [file pone.0267389.s015.xlsx]

## Sheet: S8 Table
	Microsatellite Status
Sample ID	Tissue-Fragment Analysis	LiquidHALLMARK (FFPE DNA)	LiquidHALLMARK (cfDNA)	Concordance between FFPE DNA and cfDNA
MS-1	MSS	MSS	MSS	Yes
MS-2	MSI-H	MSI-H (BAT-25, BAT-26, NR-27, MONO27)	MSS	No
MS-3	MSS	MSS	MSS	Yes
MS-4	MSS	MSS	MSS	Yes
MS-5	MSS	MSS	MSS	Yes
MS-6	MSS	MSS	MSS	Yes
MS-7	MSS	MSS	MSS	Yes
MS-11	MSS	MSS	MSS	Yes
MS-15	MSI-H	MSI-H (BAT-25, BAT-26, NR-21, NR-24, NR-27, MONO27)	MSI-H (BAT-25, BAT-26, NR-24, NR-27, MONO27)	Yes
MS-18	MSS	MSS	MSS	Yes
MS-20	MSS	MSS	MSS	Yes
MS-21	MSS	MSS	MSS	Yes
MS-23	MSS	MSS	MSS	Yes
MS-24	MSS	MSS	MSS	Yes
MS-25	MSS	MSS	MSS	Yes
MS-26	MSS	MSS	MSS	Yes
MS-28	MSS	MSS	MSS	Yes
MS-34	MSI-H	MSI-H (BAT-25, BAT-26, NR-24)	MSS	No
MS-36	MSS	MSS	MSS	Yes
		FFPE DNA
cfDNA		MSI-H	MSS	Total
	MSI-H	1	0	1
	MSS	2	16	18
	Total	3	16	19
	PPA	33.33% (95% CI: 1.71 – 88.15%)
	NPA	100% (95% CI: 80.64 – 100%)
FFPE, formalin-fixed, paraffin-embedded; MSS, microsatellite stable; MSI-H, microsatellite instability high; PPA, positive percent agreement; NPA, negative percent agreement.
