# Supplementary material for: Analytical and clinical validation of an amplicon-based next generation sequencing assay for ultrasensitive detection of circulating tumor DNA
Source: PLoS One. 2022 Apr 29;17(4):e0267389. doi: 10.1371/journal.pone.0267389 (PMC9053827; doi:10.1371/journal.pone.0267389)
Supplement: S9 Table — (XLSX) [file pone.0267389.s016.xlsx]

## Sheet: S9 Table
Sample ID	LiquidHALLMARK detection	cobas detection	Concordance	Variant HGVSc	Variant HGVSp	LiquidHALLMARK VAF (%)	AS-PCR detection	AS-PCR VAF
PT-011	Positive	Negative	Discordant	2235_2249del	E746_A750del	0.05	Positive	<1%
PT-012	Positive	Negative	Discordant	2573T>G	L858R	0.05	Positive	<1%
PT-014	Positive	Negative	Discordant	2156G>C	G719A	0.08	Positive	Below reportable range
PT-015	Positive	Negative	Discordant	2303G>T	S768I	0.12	-	-
PT-020	Positive	Negative	Discordant	2235_2249del	E746_A750del	0.15	Positive	Below reportable range
PT-018	Positive	Negative	Discordant	2369C>T	T790M	0.23	Positive	Below reportable range
PT-023	Positive	Negative	Discordant	2573T>G	L858R	0.33	Positive	<1%
PT-001	Negative	Positive	Discordant	-	L858R	-	Negative	-
PT-002	Negative	Negative	Negative concordance	-	-	-	-	-
PT-003	Negative	Negative	Negative concordance	-	-	-	-	-
PT-004	Negative	Negative	Negative concordance	-	-	-	-	-
PT-005	Negative	Negative	Negative concordance	-	-	-	-	-
PT-006	Negative	Negative	Negative concordance	-	-	-	-	-
PT-007	Negative	Negative	Negative concordance	-	-	-	-	-
PT-008	Negative	Negative	Negative concordance	-	-	-	-	-
PT-009	Negative	Negative	Negative concordance	-	-	-	-	-
PT-010	Negative	Negative	Negative concordance	-	-	-	-	-
PT-016	Negative	Negative	Negative concordance	-	-	-	-	-
PT-046	Negative	Negative	Negative concordance	-	-	-	-	-
PT-013	Positive	Positive	Positive concordance	2240_2257del	L747_P753delinsS	0.06	-	-
PT-017	Positive	Positive	Positive concordance	2235_2249del	E746_A750del	0.14	-	-
PT-018	Positive	Positive	Positive concordance	2236_2250del	E746_A750del	0.14	-	-
PT-019	Positive	Positive	Positive concordance	2573T>G	L858R	0.14	-	-
PT-021	Positive	Positive	Positive concordance	2573T>G	L858R	0.27	-	-
PT-022	Positive	Positive	Positive concordance	2239_2251delinsC	L747_T751delinsP	0.31	-	-
PT-024	Positive	Positive	Positive concordance	2235_2249del	E746_A750del	0.34	-	-
PT-025	Positive	Positive	Positive concordance	2573T>G	L858R	0.43	-	-
PT-026	Positive	Positive	Positive concordance	2235_2249del	E746_A750del	0.51	-	-
PT-036	Positive	Positive	Positive concordance	2369C>T	T790M	0.54	-	-
PT-027	Positive	Positive	Positive concordance	2573T>G	L858R	0.57	-	-
PT-028	Positive	Positive	Positive concordance	2573T>G	L858R	0.62	-	-
PT-021	Positive	Positive	Positive concordance	2369C>T	T790M	0.68	-	-
PT-029	Positive	Positive	Positive concordance	2235_2249del	E746_A750del	0.73	-	-
PT-030	Positive	Positive	Positive concordance	2573T>G	L858R	0.84	-	-
PT-031	Positive	Positive	Positive concordance	2573T>G	L858R	0.86	-	-
PT-032	Positive	Positive	Positive concordance	2573T>G	L858R	1.16	-	-
PT-043	Positive	Positive	Positive concordance	2369C>T	T790M	1.49	-	-
PT-033	Positive	Positive	Positive concordance	2240_2254del	L747_T751del	2.17	-	-
PT-034	Positive	Positive	Positive concordance	2573T>G	L858R	2.25	-	-
PT-035	Positive	Positive	Positive concordance	2240_2254del	L747_T751del	2.42	-	-
PT-036	Positive	Positive	Positive concordance	2236_2250del	E746_A750del	2.99	-	-
PT-037	Positive	Positive	Positive concordance	2235_2249del	E746_A750del	3.53	-	-
PT-038	Positive	Positive	Positive concordance	2573T>G	L858R	3.78	-	-
PT-039	Positive	Positive	Positive concordance	2240_2254del	L747_T751del	4.49	-	-
PT-039	Positive	Positive	Positive concordance	2369C>T	T790M	4.78	-	-
PT-040	Positive	Positive	Positive concordance	2235_2249del	E746_A750del	5.66	-	-
PT-041	Positive	Positive	Positive concordance	2235_2249del	E746_A750del	5.66	-	-
PT-042	Positive	Positive	Positive concordance	2240_2257del	L747_P753delinsS	7.23	-	-
PT-044	Positive	Positive	Positive concordance	2369C>T	T790M	9.21	-	-
PT-043	Positive	Positive	Positive concordance	2236_2250del	E746_A750del	12.49	-	-
PT-044	Positive	Positive	Positive concordance	2235_2249del	E746_A750del	21.65	-	-
PT-045	Positive	Positive	Positive concordance	2573T>G	L858R	21.94	-	-
PT-047	Positive	Positive	Positive concordance	2300_2308dup	A767_V769dup	25.1	-	-
PT-048	Positive	Positive	Positive concordance	2235_2249del	E746_A750del	25.36	-	-
PT-049	Positive	Positive	Positive concordance	2236_2250del	E746_A750del	43.49	-	-
PT-050	Positive	Positive	Positive concordance	2235_2249del	E746_A750del	44.2	-	-
